# Supplementary material for: The Homeobox Transcription Factor NKX3.1 Displays an Oncogenic Role in Castration-Resistant Prostate Cancer Cells
Source: Cancers (Basel). 2025 Jan 18;17(2):306. doi: 10.3390/cancers17020306 (PMC11763476; doi:10.3390/cancers17020306)
Supplement: Supplementary file 1 [file cancers-17-00306-s001.zip]

Archive with 1 entries (1 files):
- cancers-3390649-supplementary.pdf
